# Supplementary material for: PALI1 facilitates DNA and nucleosome binding by PRC2 and triggers an allosteric activation of catalysis
Source: Nat Commun. 2021 Jul 28;12:4592. doi: 10.1038/s41467-021-24866-3 (PMC8319299; doi:10.1038/s41467-021-24866-3)
Supplement: Supplementary file 6 — Source Data [file 41467_2021_24866_MOESM6_ESM.xlsx]

## Sheet: Fig. 1
1. MS/MS spectra of the methylated PALI1 K1241 as identified in vivo and in vitro (related to Fig 1a).

## Sheet: Fig. 2
1. Densitometry analysis in Fig. 2a. Raw gels and radiograms images available upon request.
	Protein				Relative HMTase activity (normalized to PRC2-PALI1PIR WT)
					Repeat1	Repeat2	Repeat3
	PRC2				0.14006	0.138046	0.128907
	PRC2-PALI1PIR K1214A				0.886876	0.867924	0.936138
	PRC2-PALI1PIR K1219A				1.00278	1.18543	1.04198
	PRC2-PALI1PIR K1241A				0.503445	0.691226	0.576592
	PRC2-PALI1PIR K1214A/K1219A				0.733064	0.783752	0.945019
	PRC2-PALI1PIR K1214A/K1241A				0.480173	0.524527	0.503578
	PRC2-PALI1PIR K1219A/K1241A				0.460315	0.490952	0.54216
	PRC2-PALI1PIR K1214A/K1219A/K1241A				0.46508	0.290349	0.316554
2. Densitometry analysis in Fig. 2b. Raw gels and radiograms images available upon request.
	Peptide		10 µM Kme3 peptide			100 µM Kme3 peptide			10 µM K→ A peptide			100 µM K→ A peptide
			Repeat1	Repeat2	Repeat3	Repeat1	Repeat2	Repeat3	Repeat1	Repeat2	Repeat3	Repeat1	Repeat2	Repeat3
	PALI1-K1214		0.675899	0.937052	1.08744	1.32664	1.12913	1.37696	0.804503	1.09431	1.20164	1.18312	0.977714	1.1959
	PALI1-K1219		1.4712	1.33151	1.5939	3.91817	2.41693	3.53341	1.00458	0.90778	0.998658	1.07883	0.97942	1.82415
	PALI1-K1241		1.97419	2.66308	2.43476	5.12397	5.01211	6.46633	0.925442	0.612409	1.09539	1.27453	0.871286	1.33357
	PALI1-K1214/K1219		1.02191	0.708697	1.38583	1.95083	1.64561	2.01214	0.860129	0.505633	1.13436	0.802589	0.796599	1.11068
3. Densitometry analysis in Fig. 2c. Raw gels and radiograms images available upon request.
	Peptide		Repeat1	Repeat2	Repeat3
	No peptide		111.312	102.273	112.263
	PALI1-K1241		93.8077	87.4578	85.4947
	PALI1-K1241R		89.4638	96.5648	125.014
	PALI1-K1241me3		275.04	308.985	386.514
4. Densitometry analysis in Fig. 2d. Raw gels and radiograms images available upon request.
	Peptide		10 µM peptides			50 µM peptides
			Repeat1	Repeat2	Repeat3	Repeat1	Repeat2	Repeat3
	PALI1-K1241me0		0.885523	0.833516	1.1212	0.884348	0.981209	0.90508
	PALI1-K1241me1		1.01796	1.31263	1.17226	1.85405	1.88952	1.89677
	PALI1-K1241me2		2.74454	2.99437	2.35043	4.60959	4.46645	4.78507
	PALI1-K1241me3		2.25098	2.66068	3.55583	3.15891	3.32036	2.44485

## Sheet: Fig. 3
1. Normalised anisotropy values in Fig. 3a. Raw data available upon request.
	JARID2-K116me3 peptide
	EED (M)	Normalised anisotropy				Competition peptide (M)	Normalised anisotropy
							H3K27me3			PALI1-K1214me3			PALI1-K1219me3			PALI1-K1241me3			PALI1-K1241me1			PALI1-K1241me2			PALI1-K1241me0
		Repeat1	Repeat2	Repeat3
	0.0001	76.2333	81.6333	81.5333			Repeat1	Repeat2	Repeat3	Repeat1	Repeat2	Repeat3	Repeat1	Repeat2	Repeat3	Repeat1	Repeat2	Repeat3	Repeat1	Repeat2	Repeat3	Repeat1	Repeat2	Repeat3	Repeat1	Repeat2	Repeat3
	5e-05	71.4333	74.9333	73.5333		0.0005	7.26667	6.05	6.56667	4.96667	4.05	4.76667	1.16667	0.45	-0.43333	4.26667	2.85	1.66667	23.0167	24.9167	25.3	3.51667	2.91667	2.6	48.9667	45.45	47.0667
	2.5e-05	64.3333	66.1333	65.3333		0.00025	13.8667	12.25	13.0667	12.5667	10.65	12.1667	3.16667	3.05	2.46667	5.36667	4.25	2.46667	31.3167	31.0167	35.6	6.31667	6.21667	7.6	49.9667	45.65	48.7667
	1.25e-05	49.1333	54.5333	52.0333		0.000125	22.3667	21.55	21.4667	19.2667	19.95	20.0667	7.16667	5.70333	5.36667	8.66667	5.55	5.46667	36.1167	38.7167	40.9	11.0167	12.0167	13.8	51.4667	47.55	48.8667
	6.25e-06	34.1333	40.1333	39.1333		6.25e-05	31.4667	28.05	30.9667	28.8667	29.45	30.9667	12.3667	13.55	12.4667	14.1667	13.05	11.5667	41.9167	41.6167	45.3	19.8167	23.2167	22.8	51.7667	47.35	49.7667
	3.13e-06	22.2333	25.7333	24.1333		3.13e-05	38.1667	37.25	36.9667	36.9667	37.15	37.8667	23.9667	20.65	20.3667	21.6667	21.65	19.7667	43.2167	45.5167	47.3	29.6167	31.9167	31.4	53.8667	48.65	48.8667
	1.56e-06	11.3333	12.9333	13.7333		1.56e-05	42.6667	40.85	43.2667	42.7667	42.15	43.1667	32.7667	33.05	31.3667	31.8667	31.65	31.0667	45.1167	46.9167	49.3	38.2167	37.5167	38.9	52.7667	49.55	51.9667
	7.81e-07	7.43333	8.93333	8.73333		7.81e-06	46.1667	43.45	43.6667	46.8667	44.25	45.6667	43.4667	38.75	39.1667	41.7667	39.55	40.6667	46.3167	46.9167	49.3	43.5167	43.0167	44.2	53.2667	48.45	52.0667
	3.91e-07	3.83333	3.93333	4.73333		3.91e-06	47.5667	44.55	46.8667	49.3667	47.05	48.6667	46.9667	44.45	45.2667	46.8667	45.75	45.7667	45.2167	53.0167	47.8	47.5167	42.4167	47.3	53.6667	51.15	51.4667
	1.95e-07	2.73333	2.03333	1.73333		1.95e-06	49.1667	46.45	46.6667	49.9667	47.45	47.2667	51.3667	46.55	48.3667	49.2667	48.55	48.6667	44.7167	46.9167	48.6	45.3167	46.6167	48.7	54.0667	49.45	51.4667
	9.77e-08	1.63333	0.233333	1.03333		9.77e-07	48.2667	46.75	48.4667	50.9667	47.85	51.4667	52.6667	48.45	50.0667	52.3667	48.75	50.7667	44.0167	46.5167	47.9	45.5167	46.6167	50.6	54.0667	49.55	51.6667
	4.88e-08	1.53333	1.23333	0.033333		4.88e-07	47.7667	46.65	48.2667	50.8667	48.05	49.4667	51.9667	49.25	50.7667	51.9667	48.85	50.5667	45.3167	46.6167	47.1	46.2167	53.0167	50.8	52.8667	47.75	51.3667
	2.44e-08	2.43333	1.73333	0.233333		2.44e-07	48.3667	46.85	49.5667	49.9667	48.05	51.3667	50.5667	49.75	51.0667	51.6667	50.95	50.4667	43.1167	47.7167	47.4	44.8167	46.3167	51.5	51.6667	48.05	51.9667
	1.22e-08	0.033333	0.333333	0.333333
	6.1e-09	1.23333	0.833333	-0.06667
	3.05e-09	0.433333	0.033333	1.13333
	1.53e-09	0.433333	0.133333	0.233333
	7.63e-10	1.33333	0.533333	0.433333
2. Densitometry analysis in Fig. 3b. Raw gels and radiograms images available upon request.
	Peptide concentration (M)		Repeat1	Repeat2	Repeat3
	2.29e-07		1.77178	0.865589	1.71859
	6.86e-07		2.55317	1.67415	2.69915
	2.06e-06		3.23183	2.06155	3.6518
	6.17e-06		3.85947	2.51169	4.71029
	1.85e-05		4.86259	3.9106	6.23243
	5.56e-05		5.2262	4.60432	6.18905
	0.000167		4.04732	4.28755	5.92196
	0.0005		4.66305	5.12803	5.89779
3. Densitometry analysis in Fig. 3d. Raw gels and radiograms images available upon request.
	Peptide		PRC2-WT			PRC2-EED F97A
	No peptide		434.389	372.741	362.295	243.918	223.639	243.537
	PALI1-K1241me3		1682.71	1110.59	1225.96	325.945	208.839	287.503
	H3K27me3		2485.57	2097.49	2170.2	344.657	289.651	288.354
	JARID2-K116me3		2292.49	1696.45	1833.79	321.946	247.654	184.611

## Sheet: Fig. 4
1. Normalised anisotropy values in Fig. 4c. Raw data available upon request.
	Competition peptide concentration (M)	PALI1-K1241me3 WT			PALI1-K1241me3/F1242A
		Repeat1	Repeat2	Repeat3	Repeat1	Repeat2	Repeat3
	0.0005	4.26667	2.85	1.66667	28.7667	20.7	20.4
	0.00025	5.36667	4.25	2.46667	34.7667	27.1	30
	0.000125	8.66667	5.55	5.46667	39.0667	34.8	38.8
	6.25e-05	14.1667	13.05	11.5667	44.2667	35.3	40.2
	3.13e-05	21.6667	21.65	19.7667	46.3667	39.7	42.3
	1.56e-05	31.8667	31.65	31.0667	46.5667	40.5	44.5
	7.81e-06	41.7667	39.55	40.6667	48.2667	43.5371	44.8
	3.91e-06	46.8667	45.75	45.7667	48.3667	43.4	47.5
	1.95e-06	49.2667	48.55	48.6667	48.7667	43.4641	46.5
	9.77e-07	52.3667	48.75	50.7667	47.5667	41.2	47.2
	4.88e-07	51.9667	48.85	50.5667	46.4667	43.9	45.3
	2.44e-07	51.6667	50.95	50.4667	47.1667	43.7	46.7
2. Densitometry analysis in Fig. 4d. Raw gels and radiograms images available upon request.
	Peptide			Repeat1	Repeat2	Repeat3
	No peptide			118.067	98.6712	131.946
	10 µM PALI1-K1242me3/F1242A			144.598	106.818	121.377
	50 µM PALI1-K1242me3/F1242A			127.201	136.853	218.13
	10 µM PALI1-K1242me3 WT			366.074	361.926	555.702
	50 µM PALI1-K1242me3 WT			447.794	470.382	593.194

## Sheet: Fig. 5
1. Normalised anisotropy values in Fig. 5b. Raw data available upon request.
	Competition peptide concentration (M)	PALI2-K1558me3			PALI2-K1558
		Repeat1	Repeat2	Repeat3	Repeat1	Repeat2	Repeat3
	0.0005	5.96667	2.05	3.26667	51.1667	46.35	45.0667
	0.00025	6.16667	2.25	3.36667	51.4667	47.15	47.9667
	0.000125	9.26667	5.66377	6.16667	53.3667	48.55	48.9667
	6.25e-05	14.3667	10.95	11.7667	53.0667	47.55	49.3667
	3.13e-05	24.6667	22.15	20.8667	53.5667	49.95	50.8667
	1.56e-05	33.8667	31.35	33.2667	53.2667	48.75	50.8667
	7.81e-06	44.4667	40.05	40.8667	53.6667	49.95	51.1667
	3.91e-06	48.2667	42.85	45.6667	54.9667	50.05	52.1667
	1.95e-06	51.7667	45.85	47.9667	54.2667	51.45	51.2667
	9.77e-07	51.5667	40.15*	49.6667	53.3667	49.75	50.9667
	4.88e-07	51.4667	47.05	49.2667	53.1667	49.95	50.7667
	2.44e-07	51.5667	46.65	49.2667	51.1667	49.25	50.7667

## Sheet: Fig. 6
1. Flurescence anisotropy values in Fig. 6a.
	Protein concentration (M)	PRC2 + CpG46 DNA			PRC2-PALI1PIR + CpG46 DNA			PRC2 + CpG46 mt DNA			PRC2-PALI1PIR + CpG46 mt DNA
		Repeat1	Repeat2	Repeat3	Repeat1	Repeat2	Repeat3	Repeat1	Repeat2	Repeat3	Repeat1	Repeat2	Repeat3
	4e-06	15.9	15.9333	16.95				18.95	22.7333	16.475
	2e-06	9	12.2333	10.85				15.85	16.9333	13.575
	1e-06	7.1	9.83333	37.05*	59.5	62.1333	67.45	12.35	13.1333	9.875	71.5	64.2333	67.875
	5e-07	3.3	4.13333	5.25	52.7	55.8333	59.95	7.55	8.63333	4.575	67.6	58.5333	63.475
	2.5e-07	0.8	2.73333	3.45	44.1	46.3333	46.55	2.95	5.83333	3.375	55.3	49.7333	55.675
	1.25e-07	-0.3	1.23333	1.95	33.9	36.3333	29.35	1.75	5.03333	3.275	55	40.0333	46.375
	6.25e-08	0.2	0.433333	1.45	24.1	24.2333	25.25	0.05	1.63333	2.575	42.6	28.7333	29.875
	3.13e-08	1.1	-0.66667	0.55	13.5	16.2333	21.75	2.15	1.33333	3.375	29.2	17.3333	22.175
	1.56e-08	0.6	-0.86667	-0.35	10	8.13333	12.65	0.65	0.133333	2.175	16.4	10.0333	11.075
	7.81e-09	-0.8	-0.56667	-0.55	4.4	6.73333	6.45	-1.75	-0.46667	2.075	10.8	4.83333	8.175
	3.91e-09	0.5	-1.66667	-0.05	0.9	3.83333	3.35	-2.35	-1.66667	2.475	7.8	2.73333	3.575
	1.95e-09	-2.2	-1.86667	2.05	-1.2	0.533333	1.35	-3.55	0.733333	3.175	4.6	-0.26667	3.275
	9.77e-10	-0.6	-0.06667	0.25	-0.6	-3.46667	1.25	-3.25	-0.66667	1.875	1.1	-0.46667	1.875
	4.88e-10	-0.6	-1.16667	-0.45	-2.5	-0.96667	2.25	-1.55	-0.76667	2.375	0.3	-0.26667	1.275
	2.44e-10	-0.9	-4.26667	0.65	-1.4	-3.56667	2.25	-1.35	1.53333	2.075	0.3	-1.16667	3.975
	1.22e-10	-2.1	-0.46667	0.75	0.4	1.63333	1.55	-1.55	-0.26667	1.475	-1.9	-1.16667	0.775
	6.1e-11	-0.1	-0.26667	0.25	1.4	0.133333	0.85	-2.15	-0.76667	0.775	1.4	-0.56667	1.675
	3.05e-11	0	-0.86667	1.25	-3	1.43333	0.85	-2.05	0.333333	0.475	0.7	0.233333	0.675

## Sheet: Fig. 7
1. Densitometry analysis in Fig. 7a,b. Raw gel images available upon request.
	Protein concentration (M)	PRC2-PALI1PIR + NCP147			PRC2-PALI1PIR + NCP182			PRC2 + NCP147			PRC2 + NCP182
		Repeat1	Repeat2	Repeat3	Repeat1	Repeat2	Repeat3	Repeat1	Repeat2	Repeat3	Repeat1	Repeat2	Repeat3
	4e-06							0.787899	0.65731	0.81911	0.897831	0.790642	0.874972
	2e-06	0.986218	0.985279	0.998846	0.969761	0.96923	0.972159	0.607998	0.366019	0.594345	0.750509	0.648398	0.74626
	1e-06	0.962692	0.968888	0.983179	0.964494	0.964036	0.9686	0.371495	0.208345	0.371496	0.520229	0.466726	0.559181
	5e-07	0.940774	0.950808	0.971408	0.968167	0.963306	0.970947	0.182667	0.105134	0.204941	0.317538	0.336076	0.386591
	2.5e-07	0.908631	0.912022	0.947347	0.968084	0.961515	0.972698	0.084604	0.034331	0.091356	0.186004	0.193525	0.258177
	1.25e-07	0.817834	0.838759	0.893404	0.934739	0.954239	0.968529	0.052537	0.036388	0.039097	0.103108	0.125645	0.150784
	6.25e-08	0.599369	0.653388	0.66789	0.898505	0.909649	0.943849	0.011643	0.032744	0.025878	0.066196	0.07821	0.09028
	3.13e-08	0.212258	0.233354	0.303755	0.702764	0.688229	0.744684	0.008417	0.020483	0.021631	0.044983	0.063842	0.069143
	1.56e-08	0.027482	0.009291	0.068604	0.398716	0.42383	0.395619	0.000698	0.052675	0.019478	0.02724	0.04032	0.056043
	7.81e-09	-0.00996	-0.01939	0.027345	0.23181	0.235934	0.232248	0.009941	0.038806	0.013185	0.017303	0.022058	0.026461
	3.91e-09	-0.01751	-0.01582	0.020576	0.130759	0.136053	0.110717	0.008899	0.033973	0.018059	-0.00037	0.006348	0.020485
	1.95e-09	0.00051	-0.03086	-0.00332	0.083355	0.086605	0.066969	0.02211	0.020925	0.010871	0.007115	0.008894	0.013418
	9.77e-10	-0.00442	-0.03905	0.003165	0.043217	0.028021	0.019682
2. Michaelis-Menten kinetic analysis in Fig. 7c.
	Substrates (nM)	PRC2 and 35 mM KCl				PRC2-PALIPIR and 35 mM KCl			PRC2-PALIPIR and 100 mM KCl				PRC2 and 100 mM KCl
		Repeat1	Repeat2	Repeat3	Repeat4	Repeat1	Repeat2	Repeat3	Repeat1	Repeat2	Repeat3	Repeat4	Repeat1	Repeat2	Repeat3	Repeat4
	1287.6	0.0264703	0.0233752	0.0290094	0.0268733	0.0523171	0.0456718	0.0526685	0.0904312	0.092711	0.0772142	0.111748	0.014845	0.00757153	0.00808664	0.0126451
	643.8	0.0249171	0.0214823	0.0265516	0.0199747	0.0510315	0.0420618	0.0436608	0.0781602	0.0662658	0.0554683	0.0807509	0.00954234	0.00378291	0.00397613	0.00602018
	321.9	0.0219199	0.0181975	0.0247457		0.0379366	0.0353254	0.0355909	0.0583894	0.0507438	0.0446921	0.0540695	0.00579606	0.00328892	0.00332832	0.00483798
	160.95	0.0204556	0.0144357	0.017902	0.0137718	0.0295565	0.0213727	0.0249144		0.0407938	0.0298396	0.0425999	0.00256998	0.00319257	0.00323205	0.00571265
	80.475	0.0158169	0.00818836	0.0145123	0.0081118	0.0159813	0.0141991	0.0157549		0.0254736	0.0165614	0.0269747	0.00305042	0.00305213	0.00318291	0.00211112
	40.2375	0.00854521	0.00387522	0.00848145	0.00400597		0.00592963	0.00902292	0.00285678	0.0135051	0.00848977	0.0131946	0.000951865	0.00129744	0.00127858	0.0026543
	20.1187	0.00828583	0.00233084	0.00622572	0.00407599		0.00467595	0.0069924	0.000778602	0.00783363	0.00573606	0.0106445	0.00100854	0.000961036	-0.00558363417569194*	0.00156396
	10.0594	0.00601098	0.00281158	0.00392507	0.00249656	0.00200265	0.00184709		-0.0016946	0.00579316	0.00429101	0.00699204	0.00105844	-0.000694036	5.61572e-05	0.00283403
	5.02969	0.00480456	0.000637732	0.00186784	0.000210055	-0.000512728	-0.000669281	0.00160256	-0.00361821013098837*	0.00212783	0.00173987	0.00535852	0.000143231	-0.000307825	0.000390092	0.00330531
	2.51484	0.00288183	-0.000198305	0.000894765	-0.000773646	-0.00123507	-0.00195301	-0.000231886	-0.0074482458550884*	-0.00585766542556666*	-0.000247694	-6.62327e-05	-0.00141313664456173*	-0.00065321052975374*	-0.00249398315282792*	0.000580451047740768*
	1.25742	0.00349333	-0.00121763	0.00123895	-0.000862029	-0.000147032	0.000153236	0.000772752	-0.00343958963085097*	0.000921843	2.00562e-06	0.000130468	-0.00215579464970452*	-0.000605852766346593*	-0.00256718812675492*	-0.00287929014564529*
	0	0	0	0	0	0	0	0	0	0	0	-6.42357e-05	0.00356893	0	0	0.00229884

## Sheet: Fig. 8
1. FACS sorting in Fig. 8b. Raw data available upon request.
		dTomato			EGFP
		Repeat1	Repeat2	Repeat3	Repeat1	Repeat2	Repeat3
	LacZ (dTomato) + LacZ (EGFP)	51	50.2	51.8	46.8	48.4	46.6
	LacZ (dTomato) + PALI1 WT (EGFP)	72.7	77.7	76.9	24	20	19.4
	LacZ (dTomato) + PALI1 K1241A (EGFP)	57.9	68.1	70.9	38.4	30.1	26.7
	PALI1 WT (dTomato) + PALI1 K1241A (EGFP)	29.6	30.5	33.8	63.6	65.3	60.2
